# Supplementary material for: The RFamide receptor DMSR-1 regulates stress-induced sleep in C. elegans
Source: eLife. 2017 Jan 17;6:e19837. doi: 10.7554/eLife.19837 (PMC5241116; doi:10.7554/eLife.19837)
Supplement: Supplementary file 1. — DOI: http://dx.doi.org/10.7554/eLife.19837.015 [file elife-19837-supp1.xlsx]

## Sheet: Table S1
	Neuron	Expression?	Evidence
	RID	YES	kal-1 colocalization and cell body and neurite shape and location
	AIY		ttx-3 colocalization and cell body and neurite shape and location
	PHA		DiO stain and cell body and neurite shape and location
	PHB
	AVA	NO	nmr-1 colocalization
	AVE
	AVD
	RIM
	AFD		gcy-18 colocalization
	AVK		flp-1 colocalization
	ALA		not visible next to RID
	ADL		DiO stain
	ASH
	ASI
	ASJ
	ASK
	AWB
	ADF
	RIC		tbh-1 colocalization
