# Supplementary material for: The RFamide receptor DMSR-1 regulates stress-induced sleep in C. elegans
Source: eLife. 2017 Jan 17;6:e19837. doi: 10.7554/eLife.19837 (PMC5241116; doi:10.7554/eLife.19837)
Supplement: Supplementary file 2. — DOI: http://dx.doi.org/10.7554/eLife.19837.016 [file elife-19837-supp2.xlsx]

## Sheet: Sheet1
	Product	Template	Primer name and description	Sequence
	DMSR-1:SL2:dsRED	genomic DNA	oNQ1474 DMSR-1 forward primer	CAGACGTCGTTGTGGAAGTAG
			oNQ1476 DMSR-1 forward (nested to NQ1474)	GTCGTTGTGGAAGTAGCAAAG
			oNQ1477 DMSR-1 reverse	TTTGGGTCCTTTGGCCAATCCCGGCCGCTCAAATGTTTTGAAAGTGTCCACG
		pLR304	oNQ1478 SL2:dsRed forward primer (w/ tag to dmsr-1)	GAATTCGTGGACACTTTCAAAACATTTGAGCGGCCGGGATTGGCCAAAGG
			oNQ1240 SL2:dsRed reverse primer	GGAAGCGAGAAGAATCATAATG
			oNQ1241 SL2:dsRed reverse primer (nested to 1240)	GAGAAGAATCATAATGGGGAAG
	genotype qn45 deletion	single worm PCR template	oNQ1479 DMSR-1 qn45 deletion forward primer	CAATTTCCTAATTTCCTGCAG
			oNQ1480 DMSR-1 qn45 deletion reverse primer	GCAATTGTCGGAAAATGTAGAG
	Pdmsr-1 forward primer for HisCl, mCherry, GFP products	genomic DNA	oNQ1552 pDMSR-1 forward	CTGTGTATGTCTCCATGTTGTTC
			oNQ1553 pDMSR-1 fwd (nested to oNQ1552)	GTCTCCATGTTGTTCATAGAC
			oNQ1568 Pdmsr-1 fwd primer (nested to oNQ1553)	GTTCATAGACACTTCACACC
			oNQ1582 Pdmsr-1 rev primer (contains start ATG)	GGTAAACTCCATTTTGTTTGCTGTTCCTCTGTTC
			oNQ1583 Pdmsr-1 rev primer (nested to oNQ1582)	TTTGTTTGCTGTTCCTCTGTTCTATTGTTTC
	Pdmsr-1:HisCl	genomic DNA	oNQ1534 DMSR-1 promoter reverse primer (tag to HisCl)	GCTAGCCAAGGGTCCTCCTGTTTGTTTGCTGTTCCTCTGTTC
		pNP471	oNQ1535 HisCl forward primer	CAGGAGGACCCTTGGCTAGC
			oNQ1536 HisCl reverse primer	CCGGCGCTCAGTTGGAATTC
			oNQ1566 reverse primer (nested to oNQ1536)	GCTCAGTTGGAATTCTTACTTG
	Pdmsr-1:mCherry	genomic DNA	oNQ1555 Pdmsr-1 reverse (tag to mCherry tail)	CTTCTTCACCCTTTGAGACCATTTTGTTTGCTGTTCCTCTGTTCTATTGT
		pCFJ90	oNQ1557 mCherry forward (tag to DMSR-1)	ACAATAGAACAGAGGAACAGCAAACAAAATGGTCTCAAAGGGTGAAGAAG
			oNQ472 unc-54 3' UTR reverse primer	AAAAGAAGCTAAAAAACAAAGAAATTA
			oNQ473 unc-54 3' UTR rev primer (nested to oNQ472)	GAGAAGTTTTTTGATAATAACAAAAATAGG
	Pttx-3:dmsr-1:SL2:dsRed	pttx-3:GFP (pPD95.75)	oNQ1749 pttx-3 forward primer	TGAACCAATTTACGGTCTTCC
			oNQ1750 pttx-3 forward primer (nested to oNQ1749)	GTTATTTGTCAAGGTCATGC
			oNQ1768 pttx-3 rev primer (w/ tag to dmsr-1)	GTAGTTTTGCATTCGGTAAACTCCATTTGAAAAGTAGGAAGCATTGATATCC
		dmsr-1:SL2:dsRED	oNQ1769 dmsr-1:SL2:dsRed forward primer (w/tag to pttx-3)	GGATATCAATGCTTCCTACTTTTCAAATGGAGTTTACCGAATGCAAAACTAC
			oNQ1241 dmsr-1:SL2:dsRed reverse primer	GAGAAGAATCATAATGGGGAAG
			oNQ1778 dmsr-1:SL2:dsRed rev primer (nested to oNQ1241)	GTAGGAAACAGTTATGTTTGG
	Pgcy-17:dmsr-1:SL2:dsRed	genomic DNA	oNQ1770 pgcy-17 forward primer	CAGTTGAACATCTCCCTGG
			oNQ1771 pgcy-17 forward primer (nested to oNQ1770)	CAACAACGTTCAAGCTCC
			oNQ1772 pgcy-17 reverse primer (w/ tag to dmsr-1)	GTAGTTTTGCATTCGGTAAACTCCATTCATCATGTTCTTAGAGTAGG
		dmsr-1:SL2:dsRED	oNQ1773 dmsr-1:SL2:dsRed forward primer (w/ tag to pgcy-17)	GCCTACTCTAAGAACATGATGAATGGAGTTTACCGAATGCAAAACTAC
			oNQ1241 dmsr-1:SL2:dsRed reverse primer	GAGAAGAATCATAATGGGGAAG
			oNQ1778 dmsr-1:SL2:dsRed rev primer (nested to oNQ1241)	GTAGGAAACAGTTATGTTTGG
